# Supplementary material for: Volatile Natural Deep Eutectic Solvents (VNADESs) for Extraction of Shikonin Derivatives from Echium vulgare Roots and Evaluation of Biological Activity
Source: Molecules. 2026 Apr 26;31(9):1434. doi: 10.3390/molecules31091434 (PMC13164743; doi:10.3390/molecules31091434)
Supplement: Supplementary file 1 [file molecules-31-01434-s001.zip]

Archive with 1 entries (1 files):
- molecules-4252183-supplementary.pdf
